# Supplementary material for: Differential cytokine profiling in Chagasic patients according to their arrhythmogenic-status
Source: BMC Infect Dis. 2017 Mar 21;17:221. doi: 10.1186/s12879-017-2324-x (PMC5361844; doi:10.1186/s12879-017-2324-x)
Supplement: Additional file 1: Figure S1. — One phase association fit curves for pattern curve data. Axes represent association between mean fluorescence (MFI) values obtained for different know cytokine with results expressed in pg/ml (y axis). Y=Y0 + (Plateau-Y0)*(1-exp.(-K*x)) equation was used for calculating cytokine concentration for patient samples. Figure S2. High producer frequencies for Lown stratified Chagasic patients. Bar graph shows the percentage of high producers for the different cytokines studied for Lown clinical scoring. Control high producer’s percentages is showed as dotted line and Chagasic frequencies (high & low SD risk) as bars. Threshold to determining high producers was calculated on ROC curve values for patients included in this group. Figure S3. High producer frequencies for blood pressure stratified Chagasic patients. Bar graph shows the percentage of high producers for the different cytokines studied for blood pressure clinical scoring. Control high producer’s percentages is showed as dotted line and Chagasic frequencies (normotensive & hypertensive) as bars. Threshold to determining high producers was calculated on ROC curve values for patients included in this group. Figure S3. High producer frequencies for amiodarone treatment stratified Chagasic patients. Bar graph shows the percentage of high producers for the different cytokines studied for blood pressure clinical scoring. Control high producer’s percentages is showed as dotted line and Chagasic frequencies (untreated & treated) as bars. Threshold to determining high producers was calculated on ROC curve values for patients included in this group. (XLSX 980 kb) [file 12879_2017_2324_MOESM1_ESM.xlsx]

## Sheet: GENERAL
					1.- General Data
	ID	Sex	Age (range)	Disease	IL-17	IFN	TNF	IL6	IL-2	IL-10	IL4	Treatment	Blood pressure	Lown
	2	F	50-60	1	205.75	202	209.5	220.5	209.5	199	220.5	0	Hipertensive	0
	3	F	50-60	1	199.5	201.5	185.75	212.5	211.25	202.75	212.5	0	Normotensive	1
	4	F	61-70	1	227.5	241.5	217.25	219	238.75	209	219	0	Hipertensive	0
	5	F	50-60	1	223.5	209	207.5	204.75	213.25	384	204.75	0	Hipertensive	0
	6	F	<40	1	227.5	216.25	227	220	224	363.5	220	0	Normotensive	0
	7	F	50-60	1	194.5	212.75	212.5	206.75	224.5	362.75	206.75	1	Normotensive	1
	8	M	40-49	1	194	197	198.5	197.25	202.5	336.25	197.25	0	Normotensive	0
	9	M	50-60	1	239.5	204.875	223.5	220.25	229.5	213.5	220.25	0	Hipertensive	0
	10	F	61-70	1	222.5	225.5	235.5	254.5	250.5	245.75	254.5	0	Hipertensive	0
	11	M	50-60	1	234.25	218	213.25	230.75	227.5	217.5	230.75	1	Hipertensive	1
	12	M	50-60	1	239.5	237.5	247.25	251.75	244.75	225	251.75	0	Normotensive	1
	13	F	40-49	1	452	407	444	417.5	397	431	417.5	0	Normotensive	1
	15	M	50-60	1	366	372	382.5	372.5	383.25	331	372.5	0	Normotensive	1
	17	M	50-60	1	343.75	367.5	358.75	327	312.75	323	327	0	Normotensive	1
	18	F	50-60	1	335	303.5	316	305.5	315.5	304.5	305.5	0	Hipertensive	1
	19	F	50-60	1	364.75	342	361	482.5	333.25	362.5	482.5	0	Normotensive	1
	20	M	<40	1	337.25	348.5	347	325.5	325.25	337.25	325.5	0	Normotensive	0
	21	F	61-70	1	435.5	442	461.75	437.5	410.75	421.75	437.5	0	Normotensive	1
	22	F	50-60	1	350.25	347	324	338	320.75	335.75	338	0	Normotensive	0
	23	F	50-60	1	405.75	399.75	384	362.25	357.25	356.25	362.25	0	Hipertensive	0
	24	F	61-70	1	298.25	314.25	333.25	308.25	328.5	323	308.25	0	Normotensive	1
	25	F	50-60	1	87	84	93.5	101.5	145.25	100	101.5	0	Hipertensive	1
	26	F	50-60	1	84	84.5	91	98.25	149.5	103	98.25	1	Hipertensive	1
	27	M	50-60	1	84	84.5	91	98.25	149.5	103	98.25	0	Hipertensive	1
	28	F	50-60	1	83.5	87	89	101	148.5	97	101	0	Normotensive	0
	29	F	61-70	1	90	91.5	95.75	103.25	147	101.5	103.25	0	Normotensive	0
	30	M	50-60	1	86.5	84	91	99.5	152.5	99.5	99.5	0	Hipertensive	0
	31	F	50-60	1	85.75	83	94.5	100.5	149.5	98.5	100.5	1	Normotensive	1
	32	F	61-70	1	81	85	89.5	102.5	147.5	97.5	102.5	1	Normotensive	0
	33	F	50-60	1	90.75	92.25	96	149	177	116.5	149	0	Normotensive	0
	34	F	>70	1	85.75	86	93.5	136	166.75	110	136	0	Normotensive	0
	35	F	50-60	1	84	83	91	114.25	157.5	99	114.25	0	Normotensive	0
	36	F	50-60	1	86	84	91.25	105	153.5	100	105	0	Normotensive	0
	37	M	61-70	1	84	82.25	92	104.5	159.5	97.5	104.5	1	Normotensive	0
	39	F	61-70	1	85	81	93	105.75	152.75	97	105.75	0	Hipertensive	1
	40	F	50-60	1	84.5	81.5	92.5	103	152.75	99	103	0	Hipertensive	0
	42	M	50-60	1	225.75	230.75	244.5	231.25	238.75	219.5	231.25	0	Normotensive	1
	43	M	<40	1	240	242.5	229.75	237.75	226.25	257.5	237.75	0	Hipertensive	0
	46	F	>70	1	211	210	226.5	216.25	229	210.5	216.25	1	Normotensive	1
	c1	M	<40	0	210.25	216.5	234.5	226.5	236.5	240.5	205.75	D/A	Normotensive	D/A
	c2	F	40-49	0	204.25	202	204.5	216.5	218.75	216	213	D/A	Normotensive	D/A
	c3	F	<40	0	213	201.5	215.75	204	231.25	208	207	D/A	Normotensive	D/A
	c4	F	<40	0	238.75	241.5	245.5	648.5	240.5	246.5	219.5	D/A	Normotensive	D/A
	c5	M	40-49	0	205	209	224	232.5	235.75	234.25	196	D/A	Normotensive	D/A
	c6	M	<40	0	220.5	216	216.5	224.5	236.25	215.75	223.75	D/A	Normotensive	D/A
	c7	F	50-60	0	245.5	212.75	240.75	247.5	253	241.5	208.5	D/A	Normotensive	D/A
	c8	M	<40	0	241.5	197	221.5	223	242.25	236.5	205.25	D/A	Normotensive	D/A
	c9	F	<40	0	205.5	413.25	216.5	215.25	218.5	218.5	348	D/A	Normotensive	D/A
	c10	M	40-49	0	197	334.5	301.25	220	223.5	197.5	324.75	D/A	Normotensive	D/A
	Global means				208.903	212.452	214.199	226.128	230.602	223.398	219.867
	Global medians				211	210	216.5	220	226.25	217.5	213
					IL-17	IFN	TNF	IL6	IL-2	IL-10	IL4
	Legend
	Class	0	1	D/A
	Lown	Low risk	High risk	Do not apply
	Treatment	Untreated	Treated	Do not apply
	Disease	Healthy	Chagasic	----
	1.2 General statistic
	a) Distribution by age						b) Distribution of patients by sex					c) Cytokine values by age and sex
							Variable	Categories	Frequencies	%
							Sex	F	27	71.0526
								M	11	28.9474

## Sheet: Error bars_HID
High	199.5	201.5	185.75	212.5	211.25	202.75	212.5
High	84	84.5	91	98.25	149.5	103	98.25
High	85	81	93	105.75	152.75	97	105.75
High	225.75	230.75	244.5	231.25	238.75	219.5	231.25
High	194.5	212.75	212.5	206.75	224.5	362.75	206.75
High	234.25	218	213.25	230.75	227.5	217.5	230.75
High	87	84	93.5	101.5	145.25	100	101.5
High	85.75	83	94.5	100.5	149.5	98.5	100.5
High	211	210	226.5	216.25	229	210.5	216.25
High	239.5	237.5	247.25	251.75	244.75	225	251.75
High	452	407	444	417.5	397	431	417.5
High	366	372	382.5	372.5	383.25	331	372.5
High	343.75	367.5	358.75	327	312.75	323	327
High	335	303.5	316	305.5	315.5	304.5	305.5
High	364.75	342	361	482.5	333.25	362.5	482.5
High	435.5	442	461.75	437.5	410.75	421.75	437.5
High	298.25	314.25	333.25	308.25	328.5	323	308.25
High	235.75	208	218	233.25	221.5	227.25	233.25
Low	205.75	202	209.5	220.5	209.5	199	220.5
Low	227.5	241.5	217.25	219	238.75	209	219
Low	223.5	209	207.5	204.75	213.25	384	204.75
Low	227.5	216.25	227	220	224	363.5	220
Low	194	197	198.5	197.25	202.5	336.25	197.25
Low	239.5	204.875	223.5	220.25	229.5	213.5	220.25
Low	337.25	348.5	347	325.5	325.25	337.25	325.5
Low	350.25	347	324	338	320.75	335.75	338
Low	405.75	399.75	384	362.25	357.25	356.25	362.25
Low	86	88.5	91.75	103.5	146	97.5	103.5
Low	83.5	87	89	101	148.5	97	101
Low	90	91.5	95.75	103.25	147	101.5	103.25
Low	86.5	84	91	99.5	152.5	99.5	99.5
Low	81	85	89.5	102.5	147.5	97.5	102.5
Low	90.75	92.25	96	149	177	116.5	149
Low	85.75	86	93.5	136	166.75	110	136
Low	84	83	91	114.25	157.5	99	114.25
Low	222.5	225.5	235.5	254.5	250.5	245.75	254.5
Low	84.5	81.5	92.5	103	152.75	99	103
Low	81	85	89.5	102.5	147.5	97.5	102.5
Low	84	82.25	92	104.5	159.5	97.5	104.5

## Sheet: Histogram_HID
20	0			25.5	0
20	0			25.5	0.0263158
25.5	0			25.5272	0.0263158
25.5	0			25.5272	0
25.5	0.0263158			25.5545	0
31	0.0263158			25.5545	0.0263158
31	0.0263158			25.5817	0.0263158
31	0.0263158			25.5817	0
36.5	0.0263158			25.6089	0
36.5	0.0263158			25.6089	0.0263158
36.5	0.0263158			25.6361	0.0263158
42	0.0263158			25.6361	0
42	0.0263158			25.6634	0
42	0.0789474			25.6634	0.0263158
47.5	0.0789474			25.6906	0.0263158
47.5	0.0789474			25.6906	0
47.5	0.0526316			25.7178	0
53	0.0526316			25.7178	0.0263158
53	0.0526316			25.745	0.0263158
53	0.315789			25.745	0
58.5	0.315789			25.7723	0
58.5	0.315789			25.7723	0.0263158
58.5	0.315789			25.7995	0.0263158
64	0.315789			25.7995	0
64	0.315789			25.8267	0
64	0.105263			25.8267	0.0263158
69.5	0.105263			25.854	0.0263158
69.5	0.105263			25.854	0
69.5	0.0526316			25.8812	0
75	0.0526316			25.8812	0.0263158
75	0			25.9084	0.0263158
				25.9084	0
				25.9356	0
				25.9356	0.0263158
				25.9629	0.0263158
				25.9629	0
				25.9901	0
				25.9901	0.0263158
				26.0173	0.0263158
				26.0173	0
				26.0446	0
				26.0446	0.0263158
				26.0718	0.0263158
				26.0718	0
				26.099	0
				26.099	0.0263158
				26.1262	0.0263158
				26.1262	0
				26.1535	0
				26.1535	0.0263158
				26.1807	0.0263158
				26.1807	0
				26.2079	0
				26.2079	0.0263158
				26.2351	0.0263158
				26.2351	0
				26.2624	0
				26.2624	0.0263158
				26.2896	0.0263158
				26.2896	0
				26.3168	0
				26.3168	0.0263158
				26.3441	0.0263158
				26.3441	0
				26.3713	0
				26.3713	0.0263158
				26.3985	0.0263158
				26.3985	0
				26.4257	0
				26.4257	0.0263158
				26.453	0.0263158
				26.453	0
				26.4802	0
				26.4802	0.0263158
				26.5074	0.0263158
				26.5074	0
				26.5347	0
				26.5347	0.0263158
				26.5619	0.0263158
				26.5619	0
				26.5891	0
				26.5891	0.0263158
				26.6163	0.0263158
				26.6163	0
				26.6436	0
				26.6436	0.0263158
				26.6708	0.0263158
				26.6708	0
				26.698	0
				26.698	0.0263158
				26.7252	0.0263158
				26.7252	0
				26.7525	0
				26.7525	0.0263158
				26.7797	0.0263158
				26.7797	0
				26.8069	0
				26.8069	0.0263158
				26.8342	0.0263158
				26.8342	0
				26.8614	0
				26.8614	0.0263158
				26.8886	0.0263158
				26.8886	0
				26.9158	0
				26.9158	0.0263158
				26.9431	0.0263158
				26.9431	0
				26.9703	0
				26.9703	0.0263158
				26.9975	0.0263158
				26.9975	0
				27.0248	0
				27.0248	0.0263158
				27.052	0.0263158
				27.052	0
				27.0792	0
				27.0792	0.0263158
				27.1064	0.0263158
				27.1064	0
				27.1337	0
				27.1337	0.0263158
				27.1609	0.0263158
				27.1609	0
				27.1881	0
				27.1881	0.0263158
				27.2153	0.0263158
				27.2153	0
				27.2426	0
				27.2426	0.0263158
				27.2698	0.0263158
				27.2698	0
				27.297	0
				27.297	0.0263158
				27.3243	0.0263158
				27.3243	0
				27.3515	0
				27.3515	0.0263158
				27.3787	0.0263158
				27.3787	0
				27.4059	0
				27.4059	0.0263158
				27.4332	0.0263158
				27.4332	0
				27.4604	0
				27.4604	0.0263158
				27.4876	0.0263158
				27.4876	0
				27.5149	0
				27.5149	0.0263158
				27.5421	0.0263158
				27.5421	0
				27.5693	0
				27.5693	0.0263158
				27.5965	0.0263158
				27.5965	0
				27.6238	0
				27.6238	0.0263158
				27.651	0.0263158
				27.651	0
				27.6782	0
				27.6782	0.0263158
				27.7054	0.0263158
				27.7054	0
				27.7327	0
				27.7327	0.0263158
				27.7599	0.0263158
				27.7599	0
				27.7871	0
				27.7871	0.0263158
				27.8144	0.0263158
				27.8144	0
				27.8416	0
				27.8416	0.0263158
				27.8688	0.0263158
				27.8688	0
				27.896	0
				27.896	0.0263158
				27.9233	0.0263158
				27.9233	0
				27.9505	0
				27.9505	0.0263158
				27.9777	0.0263158
				27.9777	0
				28.005	0
				28.005	0.0263158
				28.0322	0.0263158
				28.0322	0
				28.0594	0
				28.0594	0.0263158
				28.0866	0.0263158
				28.0866	0
				28.1139	0
				28.1139	0.0263158
				28.1411	0.0263158
				28.1411	0
				28.1683	0
				28.1683	0.0263158
				28.1955	0.0263158
				28.1955	0
				28.2228	0
				28.2228	0.0263158
				28.25	0.0263158
				28.25	0
				28.2772	0
				28.2772	0.0263158
				28.3045	0.0263158
				28.3045	0
				28.3317	0
				28.3317	0.0263158
				28.3589	0.0263158
				28.3589	0
				28.3861	0
				28.3861	0.0263158
				28.4134	0.0263158
				28.4134	0
				28.4406	0
				28.4406	0.0263158
				28.4678	0.0263158
				28.4678	0
				28.495	0
				28.495	0.0263158
				28.5223	0.0263158
				28.5223	0
				28.5495	0
				28.5495	0.0263158
				28.5767	0.0263158
				28.5767	0
				28.604	0
				28.604	0.0263158
				28.6312	0.0263158
				28.6312	0
				28.6584	0
				28.6584	0.0263158
				28.6856	0.0263158
				28.6856	0
				28.7129	0
				28.7129	0.0263158
				28.7401	0.0263158
				28.7401	0
				28.7673	0
				28.7673	0.0263158
				28.7946	0.0263158
				28.7946	0
				28.8218	0
				28.8218	0.0263158
				28.849	0.0263158
				28.849	0
				28.8762	0
				28.8762	0.0263158
				28.9035	0.0263158
				28.9035	0
				28.9307	0
				28.9307	0.0263158
				28.9579	0.0263158
				28.9579	0
				28.9851	0
				28.9851	0.0263158
				29.0124	0.0263158
				29.0124	0
				29.0396	0
				29.0396	0.0263158
				29.0668	0.0263158
				29.0668	0
				29.0941	0
				29.0941	0.0263158
				29.1213	0.0263158
				29.1213	0
				29.1485	0
				29.1485	0.0263158
				29.1757	0.0263158
				29.1757	0
				29.203	0
				29.203	0.0263158
				29.2302	0.0263158
				29.2302	0
				29.2574	0
				29.2574	0.0263158
				29.2847	0.0263158
				29.2847	0
				29.3119	0
				29.3119	0.0263158
				29.3391	0.0263158
				29.3391	0
				29.3663	0
				29.3663	0.0263158
				29.3936	0.0263158
				29.3936	0
				29.4208	0
				29.4208	0.0263158
				29.448	0.0263158
				29.448	0
				29.4752	0
				29.4752	0.0263158
				29.5025	0.0263158
				29.5025	0
				29.5297	0
				29.5297	0.0263158
				29.5569	0.0263158
				29.5569	0
				29.5842	0
				29.5842	0.0263158
				29.6114	0.0263158
				29.6114	0
				29.6386	0
				29.6386	0.0263158
				29.6658	0.0263158
				29.6658	0
				29.6931	0
				29.6931	0.0263158
				29.7203	0.0263158
				29.7203	0
				29.7475	0
				29.7475	0.0263158
				29.7748	0.0263158
				29.7748	0
				29.802	0
				29.802	0.0263158
				29.8292	0.0263158
				29.8292	0
				29.8564	0
				29.8564	0.0263158
				29.8837	0.0263158
				29.8837	0
				29.9109	0
				29.9109	0.0263158
				29.9381	0.0263158
				29.9381	0
				29.9653	0
				29.9653	0.0263158
				29.9926	0.0263158
				29.9926	0
				30.0198	0
				30.0198	0.0263158
				30.047	0.0263158
				30.047	0
				30.0743	0
				30.0743	0.0263158
				30.1015	0.0263158
				30.1015	0
				30.1287	0
				30.1287	0.0263158
				30.1559	0.0263158
				30.1559	0
				30.1832	0
				30.1832	0.0263158
				30.2104	0.0263158
				30.2104	0
				30.2376	0
				30.2376	0.0263158
				30.2649	0.0263158
				30.2649	0
				30.2921	0
				30.2921	0.0263158
				30.3193	0.0263158
				30.3193	0
				30.3465	0
				30.3465	0.0263158
				30.3738	0.0263158
				30.3738	0
				30.401	0
				30.401	0.0263158
				30.4282	0.0263158
				30.4282	0
				30.4554	0
				30.4554	0.0263158
				30.4827	0.0263158
				30.4827	0
				30.5099	0
				30.5099	0.0263158
				30.5371	0.0263158
				30.5371	0
				30.5644	0
				30.5644	0.0263158
				30.5916	0.0263158
				30.5916	0
				30.6188	0
				30.6188	0.0263158
				30.646	0.0263158
				30.646	0
				30.6733	0
				30.6733	0.0263158
				30.7005	0.0263158
				30.7005	0
				30.7277	0
				30.7277	0.0263158
				30.755	0.0263158
				30.755	0
				30.7822	0
				30.7822	0.0263158
				30.8094	0.0263158
				30.8094	0
				30.8366	0
				30.8366	0.0263158
				30.8639	0.0263158
				30.8639	0
				30.8911	0
				30.8911	0.0263158
				30.9183	0.0263158
				30.9183	0
				30.9455	0
				30.9455	0.0263158
				30.9728	0.0263158
				30.9728	0
				31	0
				31	0.0263158
				31.0272	0.0263158
				31.0272	0
				31.0545	0
				31.0545	0.0263158
				31.0817	0.0263158
				31.0817	0
				31.1089	0
				31.1089	0.0263158
				31.1361	0.0263158
				31.1361	0
				31.1634	0
				31.1634	0.0263158
				31.1906	0.0263158
				31.1906	0
				31.2178	0
				31.2178	0.0263158
				31.245	0.0263158
				31.245	0
				31.2723	0
				31.2723	0.0263158
				31.2995	0.0263158
				31.2995	0
				31.3267	0
				31.3267	0.0263158
				31.354	0.0263158
				31.354	0
				31.3812	0
				31.3812	0.0263158
				31.4084	0.0263158
				31.4084	0
				31.4356	0
				31.4356	0.0263158
				31.4629	0.0263158
				31.4629	0
				31.4901	0
				31.4901	0.0263158
				31.5173	0.0263158
				31.5173	0
				31.5446	0
				31.5446	0.0263158
				31.5718	0.0263158
				31.5718	0
				31.599	0
				31.599	0.0263158
				31.6262	0.0263158
				31.6262	0
				31.6535	0
				31.6535	0.0263158
				31.6807	0.0263158
				31.6807	0
				31.7079	0
				31.7079	0.0263158
				31.7351	0.0263158
				31.7351	0
				31.7624	0
				31.7624	0.0263158
				31.7896	0.0263158
				31.7896	0
				31.8168	0
				31.8168	0.0263158
				31.8441	0.0263158
				31.8441	0
				31.8713	0
				31.8713	0.0263158
				31.8985	0.0263158
				31.8985	0
				31.9257	0
				31.9257	0.0263158
				31.953	0.0263158
				31.953	0
				31.9802	0
				31.9802	0.0263158
				32.0074	0.0263158
				32.0074	0
				32.0347	0
				32.0347	0.0263158
				32.0619	0.0263158
				32.0619	0
				32.0891	0
				32.0891	0.0263158
				32.1163	0.0263158
				32.1163	0
				32.1436	0
				32.1436	0.0263158
				32.1708	0.0263158
				32.1708	0
				32.198	0
				32.198	0.0263158
				32.2252	0.0263158
				32.2252	0
				32.2525	0
				32.2525	0.0263158
				32.2797	0.0263158
				32.2797	0
				32.3069	0
				32.3069	0.0263158
				32.3342	0.0263158
				32.3342	0
				32.3614	0
				32.3614	0.0263158
				32.3886	0.0263158
				32.3886	0
				32.4158	0
				32.4158	0.0263158
				32.4431	0.0263158
				32.4431	0
				32.4703	0
				32.4703	0.0263158
				32.4975	0.0263158
				32.4975	0
				32.5248	0
				32.5248	0.0263158
				32.552	0.0263158
				32.552	0
				32.5792	0
				32.5792	0.0263158
				32.6064	0.0263158
				32.6064	0
				32.6337	0
				32.6337	0.0263158
				32.6609	0.0263158
				32.6609	0
				32.6881	0
				32.6881	0.0263158
				32.7153	0.0263158
				32.7153	0
				32.7426	0
				32.7426	0.0263158
				32.7698	0.0263158
				32.7698	0
				32.797	0
				32.797	0.0263158
				32.8243	0.0263158
				32.8243	0
				32.8515	0
				32.8515	0.0263158
				32.8787	0.0263158
				32.8787	0
				32.9059	0
				32.9059	0.0263158
				32.9332	0.0263158
				32.9332	0
				32.9604	0
				32.9604	0.0263158
				32.9876	0.0263158
				32.9876	0
				33.0149	0
				33.0149	0.0263158
				33.0421	0.0263158
				33.0421	0
				33.0693	0
				33.0693	0.0263158
				33.0965	0.0263158
				33.0965	0
				33.1238	0
				33.1238	0.0263158
				33.151	0.0263158
				33.151	0
				33.1782	0
				33.1782	0.0263158
				33.2054	0.0263158
				33.2054	0
				33.2327	0
				33.2327	0.0263158
				33.2599	0.0263158
				33.2599	0
				33.2871	0
				33.2871	0.0263158
				33.3144	0.0263158
				33.3144	0
				33.3416	0
				33.3416	0.0263158
				33.3688	0.0263158
				33.3688	0
				33.396	0
				33.396	0.0263158
				33.4233	0.0263158
				33.4233	0
				33.4505	0
				33.4505	0.0263158
				33.4777	0.0263158
				33.4777	0
				33.505	0
				33.505	0.0263158
				33.5322	0.0263158
				33.5322	0
				33.5594	0
				33.5594	0.0263158
				33.5866	0.0263158
				33.5866	0
				33.6139	0
				33.6139	0.0263158
				33.6411	0.0263158
				33.6411	0
				33.6683	0
				33.6683	0.0263158
				33.6955	0.0263158
				33.6955	0
				33.7228	0
				33.7228	0.0263158
				33.75	0.0263158
				33.75	0
				33.7772	0
				33.7772	0.0263158
				33.8045	0.0263158
				33.8045	0
				33.8317	0
				33.8317	0.0263158
				33.8589	0.0263158
				33.8589	0
				33.8861	0
				33.8861	0.0263158
				33.9134	0.0263158
				33.9134	0
				33.9406	0
				33.9406	0.0263158
				33.9678	0.0263158
				33.9678	0
				33.995	0
				33.995	0.0263158
				34.0223	0.0263158
				34.0223	0
				34.0495	0
				34.0495	0.0263158
				34.0767	0.0263158
				34.0767	0
				34.104	0
				34.104	0.0263158
				34.1312	0.0263158
				34.1312	0
				34.1584	0
				34.1584	0.0263158
				34.1856	0.0263158
				34.1856	0
				34.2129	0
				34.2129	0.0263158
				34.2401	0.0263158
				34.2401	0
				34.2673	0
				34.2673	0.0263158
				34.2946	0.0263158
				34.2946	0
				34.3218	0
				34.3218	0.0263158
				34.349	0.0263158
				34.349	0
				34.3762	0
				34.3762	0.0263158
				34.4035	0.0263158
				34.4035	0
				34.4307	0
				34.4307	0.0263158
				34.4579	0.0263158
				34.4579	0
				34.4851	0
				34.4851	0.0263158
				34.5124	0.0263158
				34.5124	0
				34.5396	0
				34.5396	0.0263158
				34.5668	0.0263158
				34.5668	0
				34.5941	0
				34.5941	0.0263158
				34.6213	0.0263158
				34.6213	0
				34.6485	0
				34.6485	0.0263158
				34.6757	0.0263158
				34.6757	0
				34.703	0
				34.703	0.0263158
				34.7302	0.0263158
				34.7302	0
				34.7574	0
				34.7574	0.0263158
				34.7847	0.0263158
				34.7847	0
				34.8119	0
				34.8119	0.0263158
				34.8391	0.0263158
				34.8391	0
				34.8663	0
				34.8663	0.0263158
				34.8936	0.0263158
				34.8936	0
				34.9208	0
				34.9208	0.0263158
				34.948	0.0263158
				34.948	0
				34.9752	0
				34.9752	0.0263158
				35.0025	0.0263158
				35.0025	0
				35.0297	0
				35.0297	0.0263158
				35.0569	0.0263158
				35.0569	0
				35.0842	0
				35.0842	0.0263158
				35.1114	0.0263158
				35.1114	0
				35.1386	0
				35.1386	0.0263158
				35.1658	0.0263158
				35.1658	0
				35.1931	0
				35.1931	0.0263158
				35.2203	0.0263158
				35.2203	0
				35.2475	0
				35.2475	0.0263158
				35.2748	0.0263158
				35.2748	0
				35.302	0
				35.302	0.0263158
				35.3292	0.0263158
				35.3292	0
				35.3564	0
				35.3564	0.0263158
				35.3837	0.0263158
				35.3837	0
				35.4109	0
				35.4109	0.0263158
				35.4381	0.0263158
				35.4381	0
				35.4653	0
				35.4653	0.0263158
				35.4926	0.0263158
				35.4926	0
				35.5198	0
				35.5198	0.0263158
				35.547	0.0263158
				35.547	0
				35.5743	0
				35.5743	0.0263158
				35.6015	0.0263158
				35.6015	0
				35.6287	0
				35.6287	0.0263158
				35.6559	0.0263158
				35.6559	0
				35.6832	0
				35.6832	0.0263158
				35.7104	0.0263158
				35.7104	0
				35.7376	0
				35.7376	0.0263158
				35.7649	0.0263158
				35.7649	0
				35.7921	0
				35.7921	0.0263158
				35.8193	0.0263158
				35.8193	0
				35.8465	0
				35.8465	0.0263158
				35.8738	0.0263158
				35.8738	0
				35.901	0
				35.901	0.0263158
				35.9282	0.0263158
				35.9282	0
				35.9554	0
				35.9554	0.0263158
				35.9827	0.0263158
				35.9827	0
				36.0099	0
				36.0099	0.0263158
				36.0371	0.0263158
				36.0371	0
				36.0644	0
				36.0644	0.0263158
				36.0916	0.0263158
				36.0916	0
				36.1188	0
				36.1188	0.0263158
				36.146	0.0263158
				36.146	0
				36.1733	0
				36.1733	0.0263158
				36.2005	0.0263158
				36.2005	0
				36.2277	0
				36.2277	0.0263158
				36.255	0.0263158
				36.255	0
				36.2822	0
				36.2822	0.0263158
				36.3094	0.0263158
				36.3094	0
				36.3366	0
				36.3366	0.0263158
				36.3639	0.0263158
				36.3639	0
				36.3911	0
				36.3911	0.0263158
				36.4183	0.0263158
				36.4183	0
				36.4455	0
				36.4455	0.0263158
				36.4728	0.0263158
				36.4728	0
				36.5	0
				36.5	0.0263158
				36.5272	0.0263158
				36.5272	0
				36.5545	0
				36.5545	0.0263158
				36.5817	0.0263158
				36.5817	0
				36.6089	0
				36.6089	0.0263158
				36.6361	0.0263158
				36.6361	0
				36.6634	0
				36.6634	0.0263158
				36.6906	0.0263158
				36.6906	0
				36.7178	0
				36.7178	0.0263158
				36.745	0.0263158
				36.745	0
				36.7723	0
				36.7723	0.0263158
				36.7995	0.0263158
				36.7995	0
				36.8267	0
				36.8267	0.0263158
				36.854	0.0263158
				36.854	0
				36.8812	0
				36.8812	0.0263158
				36.9084	0.0263158
				36.9084	0
				36.9356	0
				36.9356	0.0263158
				36.9629	0.0263158
				36.9629	0
				36.9901	0
				36.9901	0.0263158
				37.0173	0.0263158
				37.0173	0
				37.0446	0
				37.0446	0.0263158
				37.0718	0.0263158
				37.0718	0
				37.099	0
				37.099	0.0263158
				37.1262	0.0263158
				37.1262	0
				37.1535	0
				37.1535	0.0263158
				37.1807	0.0263158
				37.1807	0
				37.2079	0
				37.2079	0.0263158
				37.2351	0.0263158
				37.2351	0
				37.2624	0
				37.2624	0.0263158
				37.2896	0.0263158
				37.2896	0
				37.3168	0
				37.3168	0.0263158
				37.3441	0.0263158
				37.3441	0
				37.3713	0
				37.3713	0.0263158
				37.3985	0.0263158
				37.3985	0
				37.4257	0
				37.4257	0.0263158
				37.453	0.0263158
				37.453	0
				37.4802	0
				37.4802	0.0263158
				37.5074	0.0263158
				37.5074	0
				37.5347	0
				37.5347	0.0263158
				37.5619	0.0263158
				37.5619	0
				37.5891	0
				37.5891	0.0263158
				37.6163	0.0263158
				37.6163	0
				37.6436	0
				37.6436	0.0263158
				37.6708	0.0263158
				37.6708	0
				37.698	0
				37.698	0.0263158
				37.7252	0.0263158
				37.7252	0
				37.7525	0
				37.7525	0.0263158
				37.7797	0.0263158
				37.7797	0
				37.8069	0
				37.8069	0.0263158
				37.8342	0.0263158
				37.8342	0
				37.8614	0
				37.8614	0.0263158
				37.8886	0.0263158
				37.8886	0
				37.9158	0
				37.9158	0.0263158
				37.9431	0.0263158
				37.9431	0
				37.9703	0
				37.9703	0.0263158
				37.9975	0.0263158
				37.9975	0
				38.0248	0
				38.0248	0.0263158
				38.052	0.0263158
				38.052	0
				38.0792	0
				38.0792	0.0263158
				38.1064	0.0263158
				38.1064	0
				38.1337	0
				38.1337	0.0263158
				38.1609	0.0263158
				38.1609	0
				38.1881	0
				38.1881	0.0263158
				38.2153	0.0263158
				38.2153	0
				38.2426	0
				38.2426	0.0263158
				38.2698	0.0263158
				38.2698	0
				38.297	0
				38.297	0.0263158
				38.3243	0.0263158
				38.3243	0
				38.3515	0
				38.3515	0.0263158
				38.3787	0.0263158
				38.3787	0
				38.4059	0
				38.4059	0.0263158
				38.4332	0.0263158
				38.4332	0
				38.4604	0
				38.4604	0.0263158
				38.4876	0.0263158
				38.4876	0
				38.5149	0
				38.5149	0.0263158
				38.5421	0.0263158
				38.5421	0
				38.5693	0
				38.5693	0.0263158
				38.5965	0.0263158
				38.5965	0
				38.6238	0
				38.6238	0.0263158
				38.651	0.0263158
				38.651	0
				38.6782	0
				38.6782	0.0263158
				38.7054	0.0263158
				38.7054	0
				38.7327	0
				38.7327	0.0263158
				38.7599	0.0263158
				38.7599	0
				38.7871	0
				38.7871	0.0263158
				38.8144	0.0263158
				38.8144	0
				38.8416	0
				38.8416	0.0263158
				38.8688	0.0263158
				38.8688	0
				38.896	0
				38.896	0.0263158
				38.9233	0.0263158
				38.9233	0
				38.9505	0
				38.9505	0.0263158
				38.9777	0.0263158
				38.9777	0
				39.005	0
				39.005	0.0263158
				39.0322	0.0263158
				39.0322	0
				39.0594	0
				39.0594	0.0263158
				39.0866	0.0263158
				39.0866	0
				39.1139	0
				39.1139	0.0263158
				39.1411	0.0263158
				39.1411	0
				39.1683	0
				39.1683	0.0263158
				39.1955	0.0263158
				39.1955	0
				39.2228	0
				39.2228	0.0263158
				39.25	0.0263158
				39.25	0
				39.2772	0
				39.2772	0.0263158
				39.3045	0.0263158
				39.3045	0
				39.3317	0
				39.3317	0.0263158
				39.3589	0.0263158
				39.3589	0
				39.3861	0
				39.3861	0.0263158
				39.4134	0.0263158
				39.4134	0
				39.4406	0
				39.4406	0.0263158
				39.4678	0.0263158
				39.4678	0
				39.495	0
				39.495	0.0263158
				39.5223	0.0263158
				39.5223	0
				39.5495	0
				39.5495	0.0263158
				39.5767	0.0263158
				39.5767	0
				39.604	0
				39.604	0.0263158
				39.6312	0.0263158
				39.6312	0
				39.6584	0
				39.6584	0.0263158
				39.6856	0.0263158
				39.6856	0
				39.7129	0
				39.7129	0.0263158
				39.7401	0.0263158
				39.7401	0
				39.7673	0
				39.7673	0.0263158
				39.7946	0.0263158
				39.7946	0
				39.8218	0
				39.8218	0.0263158
				39.849	0.0263158
				39.849	0
				39.8762	0
				39.8762	0.0263158
				39.9035	0.0263158
				39.9035	0
				39.9307	0
				39.9307	0.0263158
				39.9579	0.0263158
				39.9579	0
				39.9851	0
				39.9851	0.0263158
				40.0124	0.0263158
				40.0124	0
				40.0396	0
				40.0396	0.0263158
				40.0668	0.0263158
				40.0668	0
				40.0941	0
				40.0941	0.0263158
				40.1213	0.0263158
				40.1213	0
				40.1485	0
				40.1485	0.0263158
				40.1757	0.0263158
				40.1757	0
				40.203	0
				40.203	0.0263158
				40.2302	0.0263158
				40.2302	0
				40.2574	0
				40.2574	0.0263158
				40.2847	0.0263158
				40.2847	0
				40.3119	0
				40.3119	0.0263158
				40.3391	0.0263158
				40.3391	0
				40.3663	0
				40.3663	0.0263158
				40.3936	0.0263158
				40.3936	0
				40.4208	0
				40.4208	0.0263158
				40.448	0.0263158
				40.448	0
				40.4752	0
				40.4752	0.0263158
				40.5025	0.0263158
				40.5025	0
				40.5297	0
				40.5297	0.0263158
				40.5569	0.0263158
				40.5569	0
				40.5842	0
				40.5842	0.0263158
				40.6114	0.0263158
				40.6114	0
				40.6386	0
				40.6386	0.0263158
				40.6658	0.0263158
				40.6658	0
				40.6931	0
				40.6931	0.0263158
				40.7203	0.0263158
				40.7203	0
				40.7475	0
				40.7475	0.0263158
				40.7748	0.0263158
				40.7748	0
				40.802	0
				40.802	0.0263158
				40.8292	0.0263158
				40.8292	0
				40.8564	0
				40.8564	0.0263158
				40.8837	0.0263158
				40.8837	0
				40.9109	0
				40.9109	0.0263158
				40.9381	0.0263158
				40.9381	0
				40.9653	0
				40.9653	0.0263158
				40.9926	0.0263158
				40.9926	0
				41.0198	0
				41.0198	0.0263158
				41.047	0.0263158
				41.047	0
				41.0743	0
				41.0743	0.0263158
				41.1015	0.0263158
				41.1015	0
				41.1287	0
				41.1287	0.0263158
				41.1559	0.0263158
				41.1559	0
				41.1832	0
				41.1832	0.0263158
				41.2104	0.0263158
				41.2104	0
				41.2376	0
				41.2376	0.0263158
				41.2649	0.0263158
				41.2649	0
				41.2921	0
				41.2921	0.0263158
				41.3193	0.0263158
				41.3193	0
				41.3465	0
				41.3465	0.0263158
				41.3738	0.0263158
				41.3738	0
				41.401	0
				41.401	0.0263158
				41.4282	0.0263158
				41.4282	0
				41.4554	0
				41.4554	0.0263158
				41.4827	0.0263158
				41.4827	0
				41.5099	0
				41.5099	0.0263158
				41.5371	0.0263158
				41.5371	0
				41.5644	0
				41.5644	0.0263158
				41.5916	0.0263158
				41.5916	0
				41.6188	0
				41.6188	0.0263158
				41.646	0.0263158
				41.646	0
				41.6733	0
				41.6733	0.0263158
				41.7005	0.0263158
				41.7005	0
				41.7277	0
				41.7277	0.0263158
				41.755	0.0263158
				41.755	0
				41.7822	0
				41.7822	0.0263158
				41.8094	0.0263158
				41.8094	0
				41.8366	0
				41.8366	0.0263158
				41.8639	0.0263158
				41.8639	0
				41.8911	0
				41.8911	0.0263158
				41.9183	0.0263158
				41.9183	0
				41.9455	0
				41.9455	0.0263158
				41.9728	0.0263158
				41.9728	0
				42	0
				42	0.0789474
				42.0272	0.0789474
				42.0272	0
				42.0545	0
				42.0545	0.0789474
				42.0817	0.0789474
				42.0817	0
				42.1089	0
				42.1089	0.0789474
				42.1361	0.0789474
				42.1361	0
				42.1634	0
				42.1634	0.0789474
				42.1906	0.0789474
				42.1906	0
				42.2178	0
				42.2178	0.0789474
				42.245	0.0789474
				42.245	0
				42.2723	0
				42.2723	0.0789474
				42.2995	0.0789474
				42.2995	0
				42.3267	0
				42.3267	0.0789474
				42.354	0.0789474
				42.354	0
				42.3812	0
				42.3812	0.0789474
				42.4084	0.0789474
				42.4084	0
				42.4356	0
				42.4356	0.0789474
				42.4629	0.0789474
				42.4629	0
				42.4901	0
				42.4901	0.0789474
				42.5173	0.0789474
				42.5173	0
				42.5446	0
				42.5446	0.0789474
				42.5718	0.0789474
				42.5718	0
				42.599	0
				42.599	0.0789474
				42.6262	0.0789474
				42.6262	0
				42.6535	0
				42.6535	0.0789474
				42.6807	0.0789474
				42.6807	0
				42.7079	0
				42.7079	0.0789474
				42.7351	0.0789474
				42.7351	0
				42.7624	0
				42.7624	0.0789474
				42.7896	0.0789474
				42.7896	0
				42.8168	0
				42.8168	0.0789474
				42.8441	0.0789474
				42.8441	0
				42.8713	0
				42.8713	0.0789474
				42.8985	0.0789474
				42.8985	0
				42.9257	0
				42.9257	0.0789474
				42.953	0.0789474
				42.953	0
				42.9802	0
				42.9802	0.0789474
				43.0074	0.0789474
				43.0074	0
				43.0347	0
				43.0347	0.0789474
				43.0619	0.0789474
				43.0619	0
				43.0891	0
				43.0891	0.0789474
				43.1163	0.0789474
				43.1163	0
				43.1436	0
				43.1436	0.0789474
				43.1708	0.0789474
				43.1708	0
				43.198	0
				43.198	0.0789474
				43.2252	0.0789474
				43.2252	0
				43.2525	0
				43.2525	0.0789474
				43.2797	0.0789474
				43.2797	0
				43.3069	0
				43.3069	0.0789474
				43.3342	0.0789474
				43.3342	0
				43.3614	0
				43.3614	0.0789474
				43.3886	0.0789474
				43.3886	0
				43.4158	0
				43.4158	0.0789474
				43.4431	0.0789474
				43.4431	0
				43.4703	0
				43.4703	0.0789474
				43.4975	0.0789474
				43.4975	0
				43.5248	0
				43.5248	0.0789474
				43.552	0.0789474
				43.552	0
				43.5792	0
				43.5792	0.0789474
				43.6064	0.0789474
				43.6064	0
				43.6337	0
				43.6337	0.0789474
				43.6609	0.0789474
				43.6609	0
				43.6881	0
				43.6881	0.0789474
				43.7153	0.0789474
				43.7153	0
				43.7426	0
				43.7426	0.0789474
				43.7698	0.0789474
				43.7698	0
				43.797	0
				43.797	0.0789474
				43.8243	0.0789474
				43.8243	0
				43.8515	0
				43.8515	0.0789474
				43.8787	0.0789474
				43.8787	0
				43.9059	0
				43.9059	0.0789474
				43.9332	0.0789474
				43.9332	0
				43.9604	0
				43.9604	0.0789474
				43.9876	0.0789474
				43.9876	0
				44.0149	0
				44.0149	0.0789474
				44.0421	0.0789474
				44.0421	0
				44.0693	0
				44.0693	0.0789474
				44.0965	0.0789474
				44.0965	0
				44.1238	0
				44.1238	0.0789474
				44.151	0.0789474
				44.151	0
				44.1782	0
				44.1782	0.0789474
				44.2054	0.0789474
				44.2054	0
				44.2327	0
				44.2327	0.0789474
				44.2599	0.0789474
				44.2599	0
				44.2871	0
				44.2871	0.0789474
				44.3144	0.0789474
				44.3144	0
				44.3416	0
				44.3416	0.0789474
				44.3688	0.0789474
				44.3688	0
				44.396	0
				44.396	0.0789474
				44.4233	0.0789474
				44.4233	0
				44.4505	0
				44.4505	0.0789474
				44.4777	0.0789474
				44.4777	0
				44.505	0
				44.505	0.0789474
				44.5322	0.0789474
				44.5322	0
				44.5594	0
				44.5594	0.0789474
				44.5866	0.0789474
				44.5866	0
				44.6139	0
				44.6139	0.0789474
				44.6411	0.0789474
				44.6411	0
				44.6683	0
				44.6683	0.0789474
				44.6955	0.0789474
				44.6955	0
				44.7228	0
				44.7228	0.0789474
				44.75	0.0789474
				44.75	0
				44.7772	0
				44.7772	0.0789474
				44.8045	0.0789474
				44.8045	0
				44.8317	0
				44.8317	0.0789474
				44.8589	0.0789474
				44.8589	0
				44.8861	0
				44.8861	0.0789474
				44.9134	0.0789474
				44.9134	0
				44.9406	0
				44.9406	0.0789474
				44.9678	0.0789474
				44.9678	0
				44.995	0
				44.995	0.0789474
				45.0223	0.0789474
				45.0223	0
				45.0495	0
				45.0495	0.0789474
				45.0767	0.0789474
				45.0767	0
				45.104	0
				45.104	0.0789474
				45.1312	0.0789474
				45.1312	0
				45.1584	0
				45.1584	0.0789474
				45.1856	0.0789474
				45.1856	0
				45.2129	0
				45.2129	0.0789474
				45.2401	0.0789474
				45.2401	0
				45.2673	0
				45.2673	0.0789474
				45.2946	0.0789474
				45.2946	0
				45.3218	0
				45.3218	0.0789474
				45.349	0.0789474
				45.349	0
				45.3762	0
				45.3762	0.0789474
				45.4035	0.0789474
				45.4035	0
				45.4307	0
				45.4307	0.0789474
				45.4579	0.0789474
				45.4579	0
				45.4851	0
				45.4851	0.0789474
				45.5124	0.0789474
				45.5124	0
				45.5396	0
				45.5396	0.0789474
				45.5668	0.0789474
				45.5668	0
				45.5941	0
				45.5941	0.0789474
				45.6213	0.0789474
				45.6213	0
				45.6485	0
				45.6485	0.0789474
				45.6757	0.0789474
				45.6757	0
				45.703	0
				45.703	0.0789474
				45.7302	0.0789474
				45.7302	0
				45.7574	0
				45.7574	0.0789474
				45.7847	0.0789474
				45.7847	0
				45.8119	0
				45.8119	0.0789474
				45.8391	0.0789474
				45.8391	0
				45.8663	0
				45.8663	0.0789474
				45.8936	0.0789474
				45.8936	0
				45.9208	0
				45.9208	0.0789474
				45.948	0.0789474
				45.948	0
				45.9752	0
				45.9752	0.0789474
				46.0025	0.0789474
				46.0025	0
				46.0297	0
				46.0297	0.0789474
				46.0569	0.0789474
				46.0569	0
				46.0842	0
				46.0842	0.0789474
				46.1114	0.0789474
				46.1114	0
				46.1386	0
				46.1386	0.0789474
				46.1658	0.0789474
				46.1658	0
				46.1931	0
				46.1931	0.0789474
				46.2203	0.0789474
				46.2203	0
				46.2475	0
				46.2475	0.0789474
				46.2748	0.0789474
				46.2748	0
				46.302	0
				46.302	0.0789474
				46.3292	0.0789474
				46.3292	0
				46.3564	0
				46.3564	0.0789474
				46.3837	0.0789474
				46.3837	0
				46.4109	0
				46.4109	0.0789474
				46.4381	0.0789474
				46.4381	0
				46.4653	0
				46.4653	0.0789474
				46.4926	0.0789474
				46.4926	0
				46.5198	0
				46.5198	0.0789474
				46.547	0.0789474
				46.547	0
				46.5743	0
				46.5743	0.0789474
				46.6015	0.0789474
				46.6015	0
				46.6287	0
				46.6287	0.0789474
				46.6559	0.0789474
				46.6559	0
				46.6832	0
				46.6832	0.0789474
				46.7104	0.0789474
				46.7104	0
				46.7376	0
				46.7376	0.0789474
				46.7649	0.0789474
				46.7649	0
				46.7921	0
				46.7921	0.0789474
				46.8193	0.0789474
				46.8193	0
				46.8465	0
				46.8465	0.0789474
				46.8738	0.0789474
				46.8738	0
				46.901	0
				46.901	0.0789474
				46.9282	0.0789474
				46.9282	0
				46.9554	0
				46.9554	0.0789474
				46.9827	0.0789474
				46.9827	0
				47.0099	0
				47.0099	0.0789474
				47.0371	0.0789474
				47.0371	0
				47.0644	0
				47.0644	0.0789474
				47.0916	0.0789474
				47.0916	0
				47.1188	0
				47.1188	0.0789474
				47.146	0.0789474
				47.146	0
				47.1733	0
				47.1733	0.0789474
				47.2005	0.0789474
				47.2005	0
				47.2277	0
				47.2277	0.0789474
				47.255	0.0789474
				47.255	0
				47.2822	0
				47.2822	0.0789474
				47.3094	0.0789474
				47.3094	0
				47.3366	0
				47.3366	0.0789474
				47.3639	0.0789474
				47.3639	0
				47.3911	0
				47.3911	0.0789474
				47.4183	0.0789474
				47.4183	0
				47.4455	0
				47.4455	0.0789474
				47.4728	0.0789474
				47.4728	0
				47.5	0
				47.5	0.0526316
				47.5272	0.0526316
				47.5272	0
				47.5545	0
				47.5545	0.0526316
				47.5817	0.0526316
				47.5817	0
				47.6089	0
				47.6089	0.0526316
				47.6361	0.0526316
				47.6361	0
				47.6634	0
				47.6634	0.0526316
				47.6906	0.0526316
				47.6906	0
				47.7178	0
				47.7178	0.0526316
				47.745	0.0526316
				47.745	0
				47.7723	0
				47.7723	0.0526316
				47.7995	0.0526316
				47.7995	0
				47.8267	0
				47.8267	0.0526316
				47.854	0.0526316
				47.854	0
				47.8812	0
				47.8812	0.0526316
				47.9084	0.0526316
				47.9084	0
				47.9356	0
				47.9356	0.0526316
				47.9629	0.0526316
				47.9629	0
				47.9901	0
				47.9901	0.0526316
				48.0173	0.0526316
				48.0173	0
				48.0446	0
				48.0446	0.0526316
				48.0718	0.0526316
				48.0718	0
				48.099	0
				48.099	0.0526316
				48.1262	0.0526316
				48.1262	0
				48.1535	0
				48.1535	0.0526316
				48.1807	0.0526316
				48.1807	0
				48.2079	0
				48.2079	0.0526316
				48.2351	0.0526316
				48.2351	0
				48.2624	0
				48.2624	0.0526316
				48.2896	0.0526316
				48.2896	0
				48.3168	0
				48.3168	0.0526316
				48.3441	0.0526316
				48.3441	0
				48.3713	0
				48.3713	0.0526316
				48.3985	0.0526316
				48.3985	0
				48.4257	0
				48.4257	0.0526316
				48.453	0.0526316
				48.453	0
				48.4802	0
				48.4802	0.0526316
				48.5074	0.0526316
				48.5074	0
				48.5347	0
				48.5347	0.0526316
				48.5619	0.0526316
				48.5619	0
				48.5891	0
				48.5891	0.0526316
				48.6163	0.0526316
				48.6163	0
				48.6436	0
				48.6436	0.0526316
				48.6708	0.0526316
				48.6708	0
				48.698	0
				48.698	0.0526316
				48.7252	0.0526316
				48.7252	0
				48.7525	0
				48.7525	0.0526316
				48.7797	0.0526316
				48.7797	0
				48.8069	0
				48.8069	0.0526316
				48.8342	0.0526316
				48.8342	0
				48.8614	0
				48.8614	0.0526316
				48.8886	0.0526316
				48.8886	0
				48.9158	0
				48.9158	0.0526316
				48.9431	0.0526316
				48.9431	0
				48.9703	0
				48.9703	0.0526316
				48.9975	0.0526316
				48.9975	0
				49.0248	0
				49.0248	0.0526316
				49.052	0.0526316
				49.052	0
				49.0792	0
				49.0792	0.0526316
				49.1064	0.0526316
				49.1064	0
				49.1337	0
				49.1337	0.0526316
				49.1609	0.0526316
				49.1609	0
				49.1881	0
				49.1881	0.0526316
				49.2153	0.0526316
				49.2153	0
				49.2426	0
				49.2426	0.0526316
				49.2698	0.0526316
				49.2698	0
				49.297	0
				49.297	0.0526316
				49.3243	0.0526316
				49.3243	0
				49.3515	0
				49.3515	0.0526316
				49.3787	0.0526316
				49.3787	0
				49.4059	0
				49.4059	0.0526316
				49.4332	0.0526316
				49.4332	0
				49.4604	0
				49.4604	0.0526316
				49.4876	0.0526316
				49.4876	0
				49.5149	0
				49.5149	0.0526316
				49.5421	0.0526316
				49.5421	0
				49.5693	0
				49.5693	0.0526316
				49.5965	0.0526316
				49.5965	0
				49.6238	0
				49.6238	0.0526316
				49.651	0.0526316
				49.651	0
				49.6782	0
				49.6782	0.0526316
				49.7054	0.0526316
				49.7054	0
				49.7327	0
				49.7327	0.0526316
				49.7599	0.0526316
				49.7599	0
				49.7871	0
				49.7871	0.0526316
				49.8144	0.0526316
				49.8144	0
				49.8416	0
				49.8416	0.0526316
				49.8688	0.0526316
				49.8688	0
				49.896	0
				49.896	0.0526316
				49.9233	0.0526316
				49.9233	0
				49.9505	0
				49.9505	0.0526316
				49.9777	0.0526316
				49.9777	0
				50.005	0
				50.005	0.0526316
				50.0322	0.0526316
				50.0322	0
				50.0594	0
				50.0594	0.0526316
				50.0866	0.0526316
				50.0866	0
				50.1139	0
				50.1139	0.0526316
				50.1411	0.0526316
				50.1411	0
				50.1683	0
				50.1683	0.0526316
				50.1955	0.0526316
				50.1955	0
				50.2228	0
				50.2228	0.0526316
				50.25	0.0526316
				50.25	0
				50.2772	0
				50.2772	0.0526316
				50.3045	0.0526316
				50.3045	0
				50.3317	0
				50.3317	0.0526316
				50.3589	0.0526316
				50.3589	0
				50.3861	0
				50.3861	0.0526316
				50.4134	0.0526316
				50.4134	0
				50.4406	0
				50.4406	0.0526316
				50.4678	0.0526316
				50.4678	0
				50.495	0
				50.495	0.0526316
				50.5223	0.0526316
				50.5223	0
				50.5495	0
				50.5495	0.0526316
				50.5767	0.0526316
				50.5767	0
				50.604	0
				50.604	0.0526316
				50.6312	0.0526316
				50.6312	0
				50.6584	0
				50.6584	0.0526316
				50.6856	0.0526316
				50.6856	0
				50.7129	0
				50.7129	0.0526316
				50.7401	0.0526316
				50.7401	0
				50.7673	0
				50.7673	0.0526316
				50.7946	0.0526316
				50.7946	0
				50.8218	0
				50.8218	0.0526316
				50.849	0.0526316
				50.849	0
				50.8762	0
				50.8762	0.0526316
				50.9035	0.0526316
				50.9035	0
				50.9307	0
				50.9307	0.0526316
				50.9579	0.0526316
				50.9579	0
				50.9851	0
				50.9851	0.0526316
				51.0124	0.0526316
				51.0124	0
				51.0396	0
				51.0396	0.0526316
				51.0668	0.0526316
				51.0668	0
				51.0941	0
				51.0941	0.0526316
				51.1213	0.0526316
				51.1213	0
				51.1485	0
				51.1485	0.0526316
				51.1757	0.0526316
				51.1757	0
				51.203	0
				51.203	0.0526316
				51.2302	0.0526316
				51.2302	0
				51.2574	0
				51.2574	0.0526316
				51.2847	0.0526316
				51.2847	0
				51.3119	0
				51.3119	0.0526316
				51.3391	0.0526316
				51.3391	0
				51.3663	0
				51.3663	0.0526316
				51.3936	0.0526316
				51.3936	0
				51.4208	0
				51.4208	0.0526316
				51.448	0.0526316
				51.448	0
				51.4752	0
				51.4752	0.0526316
				51.5025	0.0526316
				51.5025	0
				51.5297	0
				51.5297	0.0526316
				51.5569	0.0526316
				51.5569	0
				51.5842	0
				51.5842	0.0526316
				51.6114	0.0526316
				51.6114	0
				51.6386	0
				51.6386	0.0526316
				51.6658	0.0526316
				51.6658	0
				51.6931	0
				51.6931	0.0526316
				51.7203	0.0526316
				51.7203	0
				51.7475	0
				51.7475	0.0526316
				51.7748	0.0526316
				51.7748	0
				51.802	0
				51.802	0.0526316
				51.8292	0.0526316
				51.8292	0
				51.8564	0
				51.8564	0.0526316
				51.8837	0.0526316
				51.8837	0
				51.9109	0
				51.9109	0.0526316
				51.9381	0.0526316
				51.9381	0
				51.9653	0
				51.9653	0.0526316
				51.9926	0.0526316
				51.9926	0
				52.0198	0
				52.0198	0.0526316
				52.047	0.0526316
				52.047	0
				52.0743	0
				52.0743	0.0526316
				52.1015	0.0526316
				52.1015	0
				52.1287	0
				52.1287	0.0526316
				52.1559	0.0526316
				52.1559	0
				52.1832	0
				52.1832	0.0526316
				52.2104	0.0526316
				52.2104	0
				52.2376	0
				52.2376	0.0526316
				52.2649	0.0526316
				52.2649	0
				52.2921	0
				52.2921	0.0526316
				52.3193	0.0526316
				52.3193	0
				52.3465	0
				52.3465	0.0526316
				52.3738	0.0526316
				52.3738	0
				52.401	0
				52.401	0.0526316
				52.4282	0.0526316
				52.4282	0
				52.4554	0
				52.4554	0.0526316
				52.4827	0.0526316
				52.4827	0
				52.5099	0
				52.5099	0.0526316
				52.5371	0.0526316
				52.5371	0
				52.5644	0
				52.5644	0.0526316
				52.5916	0.0526316
				52.5916	0
				52.6188	0
				52.6188	0.0526316
				52.646	0.0526316
				52.646	0
				52.6733	0
				52.6733	0.0526316
				52.7005	0.0526316
				52.7005	0
[truncated: 1,636 more rows]

## Sheet: SCA_HID
205.75	53		202	53		209.5	53		220.5	53		209.5	53		199	53		220.5	53
199.5	59		201.5	59		185.75	59		212.5	59		211.25	59		202.75	59		212.5	59
227.5	65		241.5	65		217.25	65		219	65		238.75	65		209	65		219	65
223.5	59		209	59		207.5	59		204.75	59		213.25	59		384	59		204.75	59
227.5	26		216.25	26		227	26		220	26		224	26		363.5	26		220	26
194.5	59		212.75	59		212.5	59		206.75	59		224.5	59		362.75	59		206.75	59
222.5	64		225.5	64		235.5	64		254.5	64		250.5	64		245.75	64		254.5	64
452	44		407	44		444	44		417.5	44		397	44		431	44		417.5	44
335	56		303.5	56		316	56		305.5	56		315.5	56		304.5	56		305.5	56
364.75	55		342	55		361	55		482.5	55		333.25	55		362.5	55		482.5	55
435.5	62		442	62		461.75	62		437.5	62		410.75	62		421.75	62		437.5	62
350.25	56		347	56		324	56		338	56		320.75	56		335.75	56		338	56
405.75	52		399.75	52		384	52		362.25	52		357.25	52		356.25	52		362.25	52
298.25	61		314.25	61		333.25	61		308.25	61		328.5	61		323	61		308.25	61
87	60		84	60		93.5	60		101.5	60		145.25	60		100	60		101.5	60
84	60		84.5	60		91	60		98.25	60		149.5	60		103	60		98.25	60
83.5	55		87	55		89	55		101	55		148.5	55		97	55		101	55
90	62		91.5	62		95.75	62		103.25	62		147	62		101.5	62		103.25	62
85.75	52		83	52		94.5	52		100.5	52		149.5	52		98.5	52		100.5	52
81	66		85	66		89.5	66		102.5	66		147.5	66		97.5	66		102.5	66
90.75	59		92.25	59		96	59		149	59		177	59		116.5	59		149	59
85.75	74		86	74		93.5	74		136	74		166.75	74		110	74		136	74
84	47		83	47		91	47		114.25	47		157.5	47		99	47		114.25	47
86	56		84	56		91.25	56		105	56		153.5	56		100	56		105	56
85	64		81	64		93	64		105.75	64		152.75	64		97	64		105.75	64
84.5	56		81.5	56		92.5	56		103	56		152.75	56		99	56		103	56
211	72		210	72		226.5	72		216.25	72		229	72		210.5	72		216.25	72
194	44		197	44		198.5	44		197.25	44		202.5	44		336.25	44		197.25	44
239.5	60		204.875	60		223.5	60		220.25	60		229.5	60		213.5	60		220.25	60
234.25	57		218	57		213.25	57		230.75	57		227.5	57		217.5	57		230.75	57
239.5	56		237.5	56		247.25	56		251.75	56		244.75	56		225	56		251.75	56
366	57		372	57		382.5	57		372.5	57		383.25	57		331	57		372.5	57
343.75	59		367.5	59		358.75	59		327	59		312.75	59		323	59		327	59
337.25	35		348.5	35		347	35		325.5	35		325.25	35		337.25	35		325.5	35
86.5	55		84	55		91	55		99.5	55		152.5	55		99.5	55		99.5	55
84	62		82.25	62		92	62		104.5	62		159.5	62		97.5	62		104.5	62
225.75	56		230.75	56		244.5	56		231.25	56		238.75	56		219.5	56		231.25	56
240	41		242.5	41		229.75	41		237.75	41		226.25	41		257.5	41		237.75	41

## Sheet: SCA_HID1
452	417.5	100
435.5	437.5	97.5075
223.5	204.75	87.3353
227.5	220	81.8114
194.5	206.75	81.6093
364.75	482.5	81.5419
405.75	362.25	79.8578
350.25	338	74.3338
298.25	308.25	70.8982
335	305.5	65.9132
222.5	254.5	50.0823
211	216.25	40.5838
227.5	219	40.1796
199.5	212.5	38.4955
205.75	220.5	37.485
90.75	149	15.2545
85.75	136	13.503
84	98.25	11.6168
90	103.25	11.2126
87	101.5	10.8084
86	105	10.8084
84	114.25	10.5389
84.5	103	10.5389
85.75	100.5	10.4042
81	102.5	10.1347
83.5	101	10
85	105.75	10
337.25	325.5	74.738
194	197.25	74.4686
366	372.5	73.0539
343.75	327	70.8982
240	237.75	53.2485
239.5	251.75	44.491
225.75	231.25	43.009
234.25	230.75	42.4701
239.5	220.25	41.3922
86.5	99.5	10.6737
84	104.5	10.1347

## Sheet: SCA_HID2
223.5	204.75	87.3353
405.75	362.25	79.8578
335	305.5	65.9132
240	237.75	53.2485
222.5	254.5	50.0823
234.25	230.75	42.4701
239.5	220.25	41.3922
227.5	219	40.1796
205.75	220.5	37.485
84	98.25	11.6168
87	101.5	10.8084
86.5	99.5	10.6737
84.5	103	10.5389
85	105.75	10
452	417.5	100
435.5	437.5	97.5075
227.5	220	81.8114
194.5	206.75	81.6093
364.75	482.5	81.5419
337.25	325.5	74.738
194	197.25	74.4686
350.25	338	74.3338
366	372.5	73.0539
343.75	327	70.8982
298.25	308.25	70.8982
239.5	251.75	44.491
225.75	231.25	43.009
211	216.25	40.5838
199.5	212.5	38.4955
90.75	149	15.2545
85.75	136	13.503
90	103.25	11.2126
86	105	10.8084
84	114.25	10.5389
85.75	100.5	10.4042
81	102.5	10.1347
84	104.5	10.1347
83.5	101	10

## Sheet: SCA_HID3
227.5	220	81.8114
337.25	325.5	74.738
240	237.75	53.2485
452	417.5	100
194	197.25	74.4686
84	114.25	10.5389
405.75	362.25	79.8578
85.75	100.5	10.4042
205.75	220.5	37.485
364.75	482.5	81.5419
86.5	99.5	10.6737
83.5	101	10
350.25	338	74.3338
335	305.5	65.9132
239.5	251.75	44.491
225.75	231.25	43.009
86	105	10.8084
84.5	103	10.5389
366	372.5	73.0539
234.25	230.75	42.4701
223.5	204.75	87.3353
194.5	206.75	81.6093
343.75	327	70.8982
199.5	212.5	38.4955
90.75	149	15.2545
239.5	220.25	41.3922
84	98.25	11.6168
87	101.5	10.8084
298.25	308.25	70.8982
435.5	437.5	97.5075
90	103.25	11.2126
84	104.5	10.1347
222.5	254.5	50.0823
85	105.75	10
227.5	219	40.1796
81	102.5	10.1347
211	216.25	40.5838
85.75	136	13.503

## Sheet: DATA TRANSFORMED
	ID	Sex	Age	Disease	IL-17	IFN	TNF	IL-10	IL-6	IL-4	IL-2	Treatment	Blood pressure	Lown
	2	F	50-60	1	111.061	64.3684	39.4763	19.2279	11.6127	19.3214	17.6196	0	Hipertensive	0
	3	F	50-60	1	105.859	64.2099	35.0129	19.5365	10.9782	18.6556	17.7666	0	Normotensive	1
	4	F	61-70	1	129.09	76.8787	40.9322	20.0507	11.4938	19.1966	20.0774	0	Hipertensive	0
	5	F	50-60	1	125.783	66.5873	39.1006	34.4421	10.3635	18.0105	17.9347	0	Hipertensive	0
	6	F	<40	1	129.09	68.8845	42.7633	32.757	11.5731	19.2798	18.8381	0	Normotensive	0
	7	F	50-60	1	101.691	67.7756	40.0399	32.6954	10.5222	18.177	18.8801	1	Normotensive	1
	8	M	40-49	1	101.274	62.7831	37.4094	30.5168	9.76864	17.3862	17.0313	0	Normotensive	0
	9	M	50-60	1	138.99	65.2798	42.106	20.421	11.5929	19.3006	19.3002	0	Hipertensive	0
	10	F	61-70	1	124.955	71.8143	44.3592	23.0742	14.3091	22.151	21.0646	0	Hipertensive	0
	11	M	50-60	1	134.663	69.4389	40.1808	20.7501	12.4256	20.1745	19.1322	1	Hipertensive	1
	12	M	50-60	1	138.99	75.613	46.5646	21.3672	14.091	21.9222	20.5815	0	Normotensive	1
	13	F	40-49	1	308.831	129.025	83.3853	38.3045	27.2292	35.7078	33.366	0	Normotensive	1
	15	M	50-60	1	241.326	118.033	71.898	30.0852	23.6634	31.9665	32.212	0	Normotensive	1
	17	M	50-60	1	223.591	116.619	67.4565	29.4274	20.0571	28.1826	26.2933	0	Normotensive	1
	18	F	50-60	1	216.586	96.4649	59.4542	27.9062	18.3527	26.3942	26.5242	0	Hipertensive	1
	19	F	50-60	1	240.332	108.596	67.8774	32.6748	32.3785	41.11	28.0146	0	Normotensive	1
	20	M	<40	1	218.389	110.642	65.258	30.5991	19.9382	28.0578	27.3429	0	Normotensive	0
	21	F	61-70	1	296.007	139.997	86.697	37.5444	28.8138	37.3703	34.5199	0	Normotensive	1
	22	F	50-60	1	228.783	110.17	60.9525	30.4757	20.929	29.0975	26.965	0	Normotensive	0
	23	F	50-60	1	272.732	126.75	72.1785	32.1611	22.851	31.1142	30.0296	0	Hipertensive	0
	24	F	61-70	1	186.974	99.8546	62.6844	29.4274	18.5707	26.623	27.6158	0	Normotensive	1
	25	F	50-60	1	10.6387	26.8469	17.6474	11.0791	2.17192	9.41325	12.2188	0	Hipertensive	1
	26	F	50-60	1	8.05766	27.0063	17.1762	11.3261	1.914	9.14255	12.5761	1	Hipertensive	1
	27	M	50-60	1	8.05766	27.0063	17.1762	11.3261	1.914	9.14255	12.5761	0	Hipertensive	1
	28	F	50-60	1	7.62728	27.8036	16.7991	10.8321	2.13224	9.37161	12.4921	0	Normotensive	0
	29	F	61-70	1	13.2175	29.2384	18.0715	11.2026	2.31079	9.55902	12.366	0	Normotensive	0
	30	M	50-60	1	10.2087	26.8469	17.1762	11.038	2.0132	9.24667	12.8284	0	Hipertensive	0
	31	F	50-60	1	9.56353	26.5279	17.8359	10.9556	2.09256	9.32996	12.5761	1	Normotensive	1
	32	F	61-70	1	5.47444	27.1658	16.8934	10.8733	2.25127	9.49655	12.408	1	Normotensive	0
	33	F	50-60	1	13.8619	29.4775	18.1186	12.4376	5.94098	13.3691	14.888	0	Normotensive	0
	34	F	>70	1	9.56353	27.4847	17.6474	11.9025	4.90954	12.2866	14.0264	0	Normotensive	0
	35	F	50-60	1	8.05766	26.5279	17.1762	10.9968	3.1837	10.4752	13.2487	0	Normotensive	0
	36	F	50-60	1	9.7786	26.8469	17.2233	11.0791	2.44967	9.70478	12.9124	0	Normotensive	0
	37	M	61-70	1	8.05766	26.2887	17.3647	10.8733	2.40999	9.66313	13.4169	1	Normotensive	0
	39	F	61-70	1	8.91825	25.89	17.5531	10.8321	2.50918	9.76724	12.8494	0	Hipertensive	1
	40	F	50-60	1	8.48799	26.0495	17.4589	10.9968	2.29095	9.53819	12.8494	0	Hipertensive	0
	42	M	50-60	1	127.643	73.4765	46.0485	20.9147	12.4653	20.2161	20.0774	0	Normotensive	1
	43	M	<40	1	139.402	77.1951	43.2796	24.0408	12.9808	20.7571	19.0271	0	Hipertensive	0
	46	F	>70	1	115.423	66.9042	42.6694	20.1742	11.2756	18.9677	19.2582	1	Normotensive	1
	c1	M	<40	0	114.8	68.9637	44.1714	22.6423	12.0886	18.0937	19.8884	D/A	Normotensive	D/A
	c2	F	40-49	0	109.813	64.3684	38.5369	20.6267	11.2955	18.6972	18.3969	D/A	Normotensive	D/A
	c3	F	<40	0	117.083	64.2099	40.6504	19.9685	10.304	18.1978	19.4473	D/A	Normotensive	D/A
	c4	F	<40	0	138.372	76.8787	46.2362	23.1359	45.5213	19.2382	20.2245	D/A	Normotensive	D/A
	c5	M	40-49	0	110.437	66.5873	42.1999	22.1282	12.5644	17.2821	19.8254	D/A	Normotensive	D/A
	c6	M	<40	0	123.3	68.8053	40.7913	20.6061	11.93	19.5919	19.8674	D/A	Normotensive	D/A
	c7	F	50-60	0	143.927	67.7756	45.3447	22.7246	13.754	18.3226	21.2747	D/A	Normotensive	D/A
	c8	M	<40	0	140.636	62.7831	41.7304	22.3133	11.811	18.0521	20.3715	D/A	Normotensive	D/A
	c9	F	<40	0	110.853	130.986	40.7913	20.8324	11.1963	29.9291	18.3759	D/A	Normotensive	D/A
	c10	M	40-49	0	103.776	106.235	56.691	19.1045	11.5731	27.9954	18.796	D/A	Normotensive	D/A
	Global means				112.45	67.591	40.3316	21.2328	12.0565	19.2663	19.3913
	Global medians				115.423	66.9042	40.7913	20.7501	11.5731	18.6972	19.0271
	1.1 Descriptive statistics (Quantitative data):									1.2 Correlation matrix (Age vs cytokines):
	Statistic	IL-17	IFN	TNF	IL-10	IL-6	IL-4	IL-2		Variables	Age
	Nbr. of observations	49	49	49	49	49	49	49		IL-17	-0.193578
	Minimum	5.47444	25.89	16.7991	10.8321	1.914	9.14255	12.2188		IFN	-0.252265
	Maximum	308.831	139.997	86.697	38.3045	45.5213	41.11	34.5199		TNF	-0.198144
	1st Quartile	10.6387	27.8036	17.8359	11.3261	3.1837	10.4752	13.4169		IL-10	-0.234232
	Median	115.423	66.9042	40.7913	20.7501	11.5731	18.6972	19.0271		IL-6	-0.25696
	3rd Quartile	139.402	77.1951	46.2362	29.4274	14.091	22.151	20.5815		IL-4	-0.183323
	Mean	112.45	67.591	40.3316	21.2328	12.0565	19.2663	19.3913		IL-2	-0.131974
	Variance (n-1)	7308.31	1151.12	370.791	69.1508	82.2029	68.3034	35.8357		Age	1
	Standard deviation (n-1)	85.4887	33.9282	19.2559	8.31569	9.06658	8.26459	5.98629		Values in bold are different from 0 with a significance level alpha=0.05
	2.1 Age, sex and cytokines
	F
	M
	2.2 Sex box plot
	Descriptive statistics (sex):
	Statistic	IL-17	IL-17 | F	IL-17 | M	IFN	IFN | F	IFN | M	TNF	TNF | F	TNF | M	IL-10	IL-10 | F	IL-10 | M	IL-6	IL-6 | F	IL-6 | M	IL-4	IL-4 | F	IL-4 | M	IL-2	IL-2 | F	IL-2 | M
	Nbr. of observations	49	32	17	49	32	17	49	32	17	49	32	17	49	32	17	49	32	17	49	32	17
	Minimum	5.47444	5.47444	8.05766	25.89	25.89	26.2887	16.7991	16.7991	17.1762	10.8321	10.8321	10.8733	1.914	1.914	1.914	9.14255	9.14255	9.14255	12.2188	12.2188	12.5761
	Maximum	308.831	308.831	241.326	139.997	139.997	118.033	86.697	86.697	71.898	38.3045	38.3045	30.5991	45.5213	45.5213	23.6634	41.11	41.11	31.9665	34.5199	34.5199	32.212
	1st Quartile	10.6387	9.72483	103.776	27.8036	27.405	62.7831	17.8359	17.6474	40.1808	11.3261	11.1718	20.421	3.1837	2.49431	11.5731	10.4752	9.75163	17.3862	13.4169	12.8967	18.796
	Median	115.423	110.957	127.643	66.9042	65.4778	68.9637	40.7913	39.7581	42.1999	20.7501	20.1125	21.3672	11.5731	11.0873	12.0886	18.6972	18.4891	19.5919	19.0271	18.3864	19.8254
	3rd Quartile	139.402	139.761	139.402	77.1951	81.7753	77.1951	46.2362	45.5676	46.5646	29.4274	29.6895	24.0408	14.091	15.32	12.9808	22.151	23.2118	21.9222	20.5815	21.1171	20.3715
	Mean	112.45	107.078	122.561	67.591	65.2926	71.9175	40.3316	38.7107	43.3825	21.2328	21.0079	21.6561	12.0565	12.1088	11.9581	19.2663	18.9692	19.8254	19.3913	19.1127	19.9158
	Variance (n-1)	7308.31	8821.33	4667.27	1151.12	1339.56	827.522	370.791	431.631	260.943	69.1508	86.1617	40.2225	82.2029	108.926	35.5495	68.3034	82.7393	44.0941	35.8357	42.1787	25.3384
	Standard deviation (n-1)	85.4887	93.9219	68.3174	33.9282	36.5999	28.7667	19.2559	20.7757	16.1537	8.31569	9.28233	6.34212	9.06658	10.4367	5.96234	8.26459	9.09612	6.64034	5.98629	6.49451	5.03372
	Lower bound on variance (95%)	5082.38	5669.72	2588.85	800.518	860.97	459.012	257.857	277.422	144.74	48.0891	55.3785	22.3107	57.1659	70.0095	19.7187	47.4999	53.1789	24.4582	24.921	27.1094	14.0547
	Upper bound on variance (95%)	11406.4	15591.8	10810.6	1796.61	2367.69	1916.76	578.711	762.915	604.414	107.927	152.292	93.1661	128.298	192.528	82.3423	106.604	146.243	102.134	55.9305	74.5515	58.6905
	Means

## Sheet: STANDARD CURVES
	1.1 One phase association fit curves (Y=Y0 + (Plateau-Y0)*(1-exp(-K*x)))
	1.2 Fit summary
		Variables	IL-17	IFN	TNF	IL-10	IL-4	IL-2
		Best-fit values
		Y0	-65.11	0	0	2.843	-5.885	0
		Plateau	3043	6341	6643	13342	15798	11514
		K	0.0002836	5.051e-05	2.845e-05	6.175e-06	5.024e-06	7.31e-06
		Tau	3525	19797	35151	161952	199031	136792
		Half-time	2444	13722	24365	112256	137958	94817
		Span	3108	6341	6643	13339	15804	11514
		Std. Error
		Y0	117			14.29	10.37
		Plateau	154.6	609.9	419	1447	1517	2283
		K	5.941e-05	8.383e-06	2.994e-06	8.234e-07	5.714e-07	1.814e-06
		Span	171.3			1440	1512
		95% Confidence Intervals
		Y0	-437.5 to 307.3	Fixed	Fixed	-32.12 to 37.80	-31.27 to 19.50	Fixed
		Plateau	2551 to 3535	4849 to 7833	5652 to 7633	9801 to 16883	12087 to 19510	6115 to 16914
		K	9.458e-005 to 0.0004727	3.000e-005 to 7.102e-005	2.137e-005 to 3.553e-005	4.160e-006 to 8.190e-006	3.626e-006 to 6.422e-006	3.021e-006 to 1.160e-005
		Tau	2115 to 10573	14080 to 33334	28147 to 46796	122107 to 240395	155704 to 275769	86210 to 330997
		Half-time	1466 to 7329	9759 to 23105	19510 to 32437	84638 to 166629	107926 to 191148	59756 to 229430
		Span	2563 to 3653	Fixed	Fixed	9816 to 16863	12105 to 19503	Fixed
		Goodness of Fit
		Degrees of Freedom	3	6	7	6	6	7
		R square	0.991	0.9969	0.9986	0.9998	0.9999	0.9985
		Absolute Sum of Squares	54512	63636	30217	5292	2751	32758
		Sy.x	134.8	103	65.7	29.7	21.41	68.41
		Constraints
		K	K > 0.0	Y0 = 0.0	Y0 = 0.0	K > 0.0	K > 0.0	Y0 = 0.0
				K > 0.0	K > 0.0			K > 0.0
		Number of points
		Analyzed	6	8	9	9	9	9

## Sheet: LOWN
								2.- Lown Data
	Sex	ID	Age (range)	IL-17	IFN	TNF	IL6	IL-2	IL-10	IL4	Class	Status
	F	3	50-60	105.859	64.2099	35.0129	19.5365	10.9782	18.6556	17.7666	High	Excluded-outlaier
	F	26	50-60	8.05766	27.0063	17.1762	11.3261	1.914	9.14255	12.5761	High	Excluded-outlaier
	F	39	61-70	8.91825	25.89	17.5531	10.8321	2.50918	9.76724	12.8494	High	Excluded-outlaier
	F	7	50-60	101.691	67.7756	40.0399	32.6954	10.5222	18.177	18.8801	High	Excluded-treatment
	M	11	50-60	134.663	69.4389	40.1808	20.7501	12.4256	20.1745	19.1322	High	Excluded-treatment
	F	27	50-60	8.05766	27.0063	17.1762	11.3261	1.914	9.14255	12.5761	High	Excluded-treatment
	F	31	50-60	9.56353	26.5279	17.8359	10.9556	2.09256	9.32996	12.5761	High	Excluded-treatment
	F	46	>70	115.423	66.9042	42.6694	20.1742	11.2756	18.9677	19.2582	High	Excluded-treatment
	M	12	50-60	138.99	75.613	46.5646	23.202	20.5815	42.3877	11.444	High	Included
	F	13	40-49	308.831	129.025	83.3853	42.3037	33.366	80.9588	18.34	High	Included
	M	15	50-60	241.326	118.033	71.898	37.12	32.212	62.2632	16.4685	High	Included
	M	17	50-60	223.591	116.619	67.4565	31.877	26.2933	60.7652	14.5756	High	Included
	F	18	50-60	216.586	96.4649	59.4542	29.3989	26.5242	57.2999	13.681	High	Included
	F	19	50-60	240.332	108.596	67.8774	49.7883	28.0146	68.158	21.0423	High	Included
	F	21	61-70	296.007	139.997	86.697	44.6071	34.5199	79.2317	19.1716	High	Included
	F	24	61-70	186.974	99.8546	62.6844	29.7159	27.6158	60.7652	13.7955	High	Included
	M	42	50-60	127.643	73.4765	46.0485	20.8379	20.0774	41.3548	10.5906	High	Included
	F	2	50-60	111.061	64.3684	39.4763	19.5981	17.6196	37.5034	10.1431	Low	Included
	F	4	61-70	129.09	76.8787	40.9322	19.425	20.0774	39.3824	10.0806	Low	Included
	F	5	50-60	125.783	66.5873	39.1006	17.7813	17.9347	72.1785	9.48728	Low	Included
	F	6	<40	129.09	68.8845	42.7633	19.5404	18.8381	68.3451	10.1222	Low	Included
	M	8	40-49	101.274	62.7831	37.4094	16.9162	17.0313	63.246	9.17498	Low	Included
	M	9	50-60	138.99	65.2798	42.106	19.5692	19.3002	40.2278	10.1326	Low	Included
	M	20	<40	218.389	110.642	65.258	31.7041	27.3429	63.4332	14.5132	Low	Included
	F	28	50-60	9.7786	28.2819	17.3175	6.09746	12.2819	18.4013	5.27003	Low	Included
	F	29	61-70	7.62728	27.8036	16.7991	5.80886	12.4921	18.3071	5.16587	Low	Included
	M	30	50-60	13.2175	29.2384	18.0715	6.0686	12.366	19.1552	5.25962	Low	Included
	F	33	50-60	10.2087	26.8469	17.1762	5.6357	12.8284	18.7782	5.10337	Low	Included
	F	34	>70	5.47444	27.1658	16.8934	5.98202	12.408	18.4013	5.22837	Low	Included
	F	35	40-49	13.8619	29.4775	18.1186	11.3491	14.888	21.9813	7.16552	Low	Included
	F	36	50-60	9.56353	27.4847	17.6474	9.84878	14.0264	20.7568	6.62401	Low	Included
	M	43	40-49	8.05766	26.5279	17.1762	7.33838	13.2487	18.684	5.71792	Low	Included
	F	10	61-70	124.955	71.8143	44.3592	23.5191	21.0646	46.2831	11.5585	Low	Included
	F	40	50-60	8.48799	26.0495	17.4589	6.03974	12.8494	18.684	5.2492	Low	Included
	F	32	61-70	5.47444	27.1658	16.8934	10.8733	2.25127	9.49655	12.408	Low	Excluded-treatment
	M	37	61-70	8.05766	26.2887	17.3647	10.8733	2.40999	9.66313	13.4169	Low	Excluded-treatment
	F	22	50-60	228.783	110.17	60.9525	30.4757	20.929	29.0975	26.965	Low	Excluded-outlaier
	F	23	50-60	272.732	126.75	72.1785	32.1611	22.851	31.1142	30.0296	Low	Excluded-outlaier
	2.1.- Variable summary
	a) Sex (only included) data					b) Age distribution
		Male	Female	Total			Statistic	Age | High	Age | Low
	High	4	5	9			Nbr. of observations	9	17
	Low	5	12	17			Minimum	44	26
	Total	9	17	26			Maximum	62	74
							1st Quartile	56	47
							Median	56	56
							3rd Quartile	59	60
							Mean	56.2222	53.5882
							Variance (n-1)	26.9444	140.132
							Standard deviation (n-1)	5.1908	11.8378
	Statistic	IL-17	IL-17 | Control	IL-17 | High	IL-17 | Low	IFN	IFN | Control	IFN | High	IFN | Low	TNF	TNF | Control	TNF | High	TNF | Low	IL6	IL6 | Control	IL6 | High	IL6 | Low	IL-2	IL-2 | Control	IL-2 | High	IL-2 | Low	IL-10	IL-10 | Control	IL-10 | High	IL-10 | Low	IL4	IL4 | Control	IL4 | High	IL4 | Low
	Nbr. of observations	36	10	9	17	36	10	9	17	36	10	9	17	36	10	9	17	36	10	9	17	36	10	9	17	36	10	9	17
	Minimum	5.47444	103.776	127.643	5.47444	26.0495	62.7831	73.4765	26.0495	16.7991	38.5369	46.0485	16.7991	5.6357	17.6948	20.8379	5.6357	12.2819	18.3759	20.0774	12.2819	18.3071	37.2215	41.3548	18.3071	5.10337	9.12293	10.5906	5.10337
	Maximum	308.831	143.927	308.831	218.389	139.997	130.986	139.997	110.642	86.697	56.691	86.697	65.258	68.8866	68.8866	49.7883	31.7041	34.5199	21.2747	34.5199	27.3429	80.9588	46.4239	80.9588	72.1785	21.0423	15.4493	21.0423	14.5132
	1st Quartile	79.4211	110.541	186.974	9.56353	54.4567	64.9231	96.4649	27.4847	32.5867	40.7913	59.4542	17.3175	15.5244	19.2376	29.3989	6.0686	16.4955	18.9588	26.2933	12.8284	33.4115	40.6622	57.2999	18.684	8.63358	9.54193	13.681	5.25962
	Median	124.127	115.941	223.591	13.8619	68.2904	68.2904	108.596	29.4775	41.9182	41.9652	67.4565	18.1186	19.5836	19.9729	31.877	11.3491	19.6363	19.8464	27.6158	14.888	41.8712	42.6457	60.7652	21.9813	10.091	9.7371	14.5756	7.16552
	3rd Quartile	141.459	134.604	241.326	125.783	97.3123	74.9	118.033	66.5873	49.0962	45.0514	71.898	40.9322	24.9891	20.8091	42.3037	19.5404	21.1171	20.1404	32.212	18.8381	60.7652	45.11	68.158	46.2831	13.7096	10.2341	18.34	10.1222
	Descriptive statistics (Quantitative data):
	Statistic	IL-17	IL-17 | Control	IL-17 | High	IL-17 | Low	IFN	IFN | Control	IFN | High	IFN | Low	TNF	TNF | Control	TNF | High	TNF | Low	IL6	IL6 | Control	IL6 | High	IL6 | Low	IL-2	IL-2 | Control	IL-2 | High	IL-2 | Low	IL-10	IL-10 | Control	IL-10 | High	IL-10 | Low	IL4	IL4 | Control	IL4 | High	IL4 | Low
	Nbr. of observations	36	10	9	17	36	10	9	17	36	10	9	17	36	10	9	17	36	10	9	17	36	10	9	17	36	10	9	17
	Minimum	5.47444	103.776	127.643	5.47444	26.0495	62.7831	73.4765	26.0495	16.7991	38.5369	46.0485	16.7991	5.6357	17.6948	20.8379	5.6357	12.2819	18.3759	20.0774	12.2819	18.3071	37.2215	41.3548	18.3071	5.10337	9.12293	10.5906	5.10337
	Maximum	308.831	143.927	308.831	218.389	139.997	130.986	139.997	110.642	86.697	56.691	86.697	65.258	68.8866	68.8866	49.7883	31.7041	34.5199	21.2747	34.5199	27.3429	80.9588	46.4239	80.9588	72.1785	21.0423	15.4493	21.0423	14.5132
	1st Quartile	79.4211	110.541	186.974	9.56353	54.4567	64.9231	96.4649	27.4847	32.5867	40.7913	59.4542	17.3175	15.5244	19.2376	29.3989	6.0686	16.4955	18.9588	26.2933	12.8284	33.4115	40.6622	57.2999	18.684	8.63358	9.54193	13.681	5.25962
	Median	124.127	115.941	223.591	13.8619	68.2904	68.2904	108.596	29.4775	41.9182	41.9652	67.4565	18.1186	19.5836	19.9729	31.877	11.3491	19.6363	19.8464	27.6158	14.888	41.8712	42.6457	60.7652	21.9813	10.091	9.7371	14.5756	7.16552
	3rd Quartile	141.459	134.604	241.326	125.783	97.3123	74.9	118.033	66.5873	49.0962	45.0514	71.898	40.9322	24.9891	20.8091	42.3037	19.5404	21.1171	20.1404	32.212	18.8381	60.7652	45.11	68.158	46.2831	13.7096	10.2341	18.34	10.1222
	Mean	121.061	121.3	220.031	68.524	71.4274	77.7592	106.409	49.1832	42.702	43.7144	65.7851	29.8861	21.9237	24.8181	34.3168	13.6601	20.0631	19.6468	27.6894	16.2704	43.9373	42.4809	61.4649	35.5146	10.6287	10.7526	15.4566	7.99979
	Variance (n-1)	6947.29	211.952	3842.97	4714.08	1117.24	512.654	507.32	662.82	370.572	26.3478	200.033	220.919	187.997	241.496	96.6789	62.8797	36.2717	0.8432	26.4019	17.5622	346.596	9.57758	190.973	407.793	17.2879	5.08572	12.6007	8.19267
	Standard deviation (n-1)	83.3504	14.5586	61.9917	68.6591	33.4252	22.6419	22.5238	25.7453	19.2502	5.13301	14.1433	14.8633	13.7112	15.5401	9.83254	7.92967	6.0226	0.918259	5.13827	4.19073	18.6171	3.09477	13.8193	20.1939	4.15788	2.25515	3.54975	2.86228
	Lower bound on variance (95%)	4570.29	100.278	1753.32	2614.82	734.981	242.546	231.461	367.654	243.782	12.4656	91.2635	122.54	123.675	114.256	44.109	34.8782	23.8615	0.398932	12.0456	9.74145	228.009	4.53132	87.1301	226.196	11.3729	2.40614	5.74898	4.54433
	Upper bound on variance (95%)	11821.2	706.403	14104.4	10919.1	1901.05	1708.6	1861.95	1535.27	630.55	87.8134	734.157	511.707	319.889	804.87	354.829	145.646	61.7185	2.81026	96.8996	40.6788	589.753	31.9207	700.906	944.559	29.4165	16.95	46.2469	18.9764
	ROC curve threshold values and high producers
	IL-17	IFN	TNF	IL6	IL-2	IL-10	IL4
	139.2	77.04	61.07	29.56	26.41	19.96	13.74

[truncated: 12 more sheets: Uni_HID, Uni_HID1, Uni_HID2, Uni1_HID, Uni_HID3, Uni_HID4, Uni_HID6, Uni_HID7, BLOOD PRESSURE, TREATMENT, Uni_HID5, PAR_HID]
